# Supplementary material for: Sequence, Structure, and Binding Site Analysis of Kirkiin in Comparison with Ricin and Other Type 2 RIPs
Source: Toxins (Basel). 2021 Dec 3;13(12):862. doi: 10.3390/toxins13120862 (PMC8705660; doi:10.3390/toxins13120862)
Supplement: Supplementary file 1 [file toxins-13-00862-s001.zip]

Archive with 1 entries (1 files):
- toxins-1453128-supplementary.pdf
